# Supplementary material for: Mapping Global Research Trends on Aflatoxin M1 in Dairy Products: An Integrative Review of Prevalence, Toxicology, and Control Approaches
Source: Foods. 2026 Jan 3;15(1):166. doi: 10.3390/foods15010166 (PMC12785589; doi:10.3390/foods15010166)
Supplement: Supplementary file 1 [file foods-15-00166-s001.zip]

Archive with 1 entries (1 files):
- foods-4023816-supplementary.pdf
